# Supplementary material for: Prevalence and Morphological Characteristics of the Femoral Head Ossification Nucleus in Chilean Infants: A Cross-Sectional Study
Source: Diagnostics (Basel). 2025 Jul 18;15(14):1814. doi: 10.3390/diagnostics15141814 (PMC12293775; doi:10.3390/diagnostics15141814)
Supplement: Supplementary file 1 [file diagnostics-15-01814-s001.zip]

Archive with 1 entries (1 files):
- diagnostics-3725264-supplementary.pdf
